# Supplementary material for: On Deep Landscape Exploration of COVID-19 Patients Cells and Severity Markers
Source: Front Immunol. 2021 Sep 16;12:705646. doi: 10.3389/fimmu.2021.705646 (PMC8481922; doi:10.3389/fimmu.2021.705646)
Supplement: Supplementary file 3 [file Table_2.xlsx]

## Sheet: Sheet1
Table S2. Markers genes used to assign clusters with specific phenotype for 5 epithelial cells subtypes: alveolar type I (AT1), alveolar type II (AT2), secretory, squamous, and ciliated.
AT1	AT2	Secretory	Squamous	Ciliated
P2RX7	SFTPB	MUC5B	SPRR2A	FOXJ1
	SFTPC	SERPINB3	SPRR3
	SFTPA2	BPIFB1	MUC4
	SLC34A2	SCGB1A1	ECM1
		14
