# Supplementary material for: On Deep Landscape Exploration of COVID-19 Patients Cells and Severity Markers
Source: Front Immunol. 2021 Sep 16;12:705646. doi: 10.3389/fimmu.2021.705646 (PMC8481922; doi:10.3389/fimmu.2021.705646)
Supplement: Supplementary file 4 [file Table_3.xlsx]

## Sheet: FileS1
Table S3. Excluded genes from the machine learning prediction model.
Column1
ADAR
BCL3
BST2
CCNA1
CD74
DDIT4
DDX58
DDX60
EHD4
EIF2AK2
GBP1
GBP2
HK2
HPSE
IFI44L
IFI6
IFIH1
IFIT1
IFIT2
IFIT3
IFIT5
IFITM1
IFITM2
IFITM3
IRF1
IRF7
IRF9
ISG15
ISG20
ISG20L2
LGALS9
MALAT1
MAP3K14
MOV10
MS4A4A
MT-ATP6
MT-ATP8
MT-CO1
MT-CO2
MT-CO3
MT-CYB
MT-ND1
MT-ND2
MT-ND3
MT-ND4
MT-ND4L
MT-ND5
MT-ND6
MTR
MTREX
MTRF1
MTRF1L
MTRNR2L1
MTRNR2L10
MTRNR2L11
MTRNR2L12
MTRNR2L13
MTRNR2L3
MTRNR2L4
MTRNR2L6
MTRNR2L7
MTRNR2L8
MTRR
MX1
MX2
NAMPT
NUP50
OAS1
OAS2
OAS3
OASL
P2RY6
PML
PXK
RP1
RP1L1
RP2
RP9
RPA1
RPA2
RPA3
RPA4
RPAIN
RPAP1
RPAP2
RPAP3
RPE
RPE65
RPEL1
RPF1
RPF2
RPGR
RPGRIP1
RPGRIP1L
RPH3A
RPH3AL
RPIA
RPL10
RPL10A
RPL11
RPL12
RPL13
RPL13A
RPL14
RPL15
RPL17
RPL17-C18orf32
RPL18
RPL18A
RPL19
RPL21
RPL22
RPL22L1
RPL23
RPL23A
RPL24
RPL26
RPL26L1
RPL27
RPL27A
RPL28
RPL29
RPL3
RPL30
RPL31
RPL32
RPL34
RPL34-AS1
RPL35
RPL35A
RPL36
RPL36A
RPL36AL
RPL37
RPL37A
RPL38
RPL39
RPL39L
RPL3L
RPL4
RPL41
RPL5
RPL6
RPL7
RPL7A
RPL7L1
RPL8
RPL9
RPLP0
RPLP1
RPLP2
RPN1
RPN2
RPP14
RPP21
RPP25
RPP25L
RPP30
RPP38
RPP40
RPRD1A
RPRD1B
RPRD2
RPRM
RPRML
RPS10
RPS10-NUDT3
RPS11
RPS12
RPS13
RPS14
RPS15
RPS15A
RPS16
RPS17
RPS18
RPS19
RPS19BP1
RPS2
RPS20
RPS21
RPS23
RPS24
RPS25
RPS26
RPS27
RPS27A
RPS27L
RPS28
RPS29
RPS3
RPS3A
RPS4X
RPS4Y1
RPS4Y2
RPS5
RPS6
RPS6KA1
RPS6KA2
RPS6KA3
RPS6KA4
RPS6KA5
RPS6KA6
RPS6KB1
RPS6KB2
RPS6KB2-AS1
RPS6KC1
RPS6KL1
RPS7
RPS8
RPS9
RPSA
RPTN
RPTOR
RPUSD1
RPUSD2
RPUSD3
RPUSD4
RSAD2
RTP4
SCO2
SLC15A3
SLC25A28
SSBP3
SUN2
TLK2
TNFRSF10A
TREX1
TRIM25
TRIM5
ZC3HAV1
