# Supplementary material for: On Deep Landscape Exploration of COVID-19 Patients Cells and Severity Markers
Source: Front Immunol. 2021 Sep 16;12:705646. doi: 10.3389/fimmu.2021.705646 (PMC8481922; doi:10.3389/fimmu.2021.705646)
Supplement: Supplementary file 5 [file Table_4.xls]

## Sheet: Hoja1
Table S4. Gene-Set enrichment analysis results using GO-BP, KEGG, Panther, Reactome, and Wikipathway databases for the transcription factors activity values obtained by DoRothEA in B Cells, Dendritic cells and Neutrophils.
Cell type	Health status	Database	description	link	enrichmentScore	normalizedEnrichmentScore	pValue	FDR	size	leadingEdgeNum	leadingEdgeId	userId
B-cells	Healthy controls	KEGG	Hepatitis B	http://www.kegg.jp/kegg-bin/show_pathway?hsa05161+4772+1386+1871+7157+6778+6772+6774+4609+1869+6773+3661+10488	-0.678702	-2.04689	0.000484262	0.00404675	13	12	4772;1386;1871;7157;6778;6772;6774;4609;1869;6773;3661;10488	ATF2;CREB3;E2F1;E2F3;IRF3;MYC;NFATC1;STAT1;STAT2;STAT3;STAT6;TP53
B-cells	Healthy controls	KEGG	Epstein-Barr virus infection	http://www.kegg.jp/kegg-bin/show_pathway?hsa05169+7157+6772+6774+4609+1869+10379+6773+3661	-0.718691	-2.05397	0.000983123	0.00549592	11	8	7157;6772;6774;4609;1869;10379;6773;3661	E2F1;IRF3;IRF9;MYC;STAT1;STAT2;STAT3;TP53
B-cells	Healthy controls	KEGG	Measles	http://www.kegg.jp/kegg-bin/show_pathway?hsa05162+7157+6772+6774+10379+6773+3661	-0.828125	-1.93329	0.00068764	0.00700759	6	6	7157;6772;6774;10379;6773;3661	IRF3;IRF9;STAT1;STAT2;STAT3;TP53
B-cells	Healthy controls	KEGG	Pathways in cancer	http://www.kegg.jp/kegg-bin/show_pathway?hsa05200+7157+6778+6772+6667+6774+4609+1869+6773+367+3091	-0.58636	-1.94119	0.00156031	0.00724587	18	10	7157;6778;6772;6667;6774;4609;1869;6773;367;3091	AR;E2F1;HIF1A;MYC;SP1;STAT1;STAT2;STAT3;STAT6;TP53
B-cells	Healthy controls	KEGG	Kaposi sarcoma-associated herpesvirus infection	http://www.kegg.jp/kegg-bin/show_pathway?hsa05167+7157+6772+6774+4609+1869+10379+6773+3661+3091	-0.67602	-1.97726	0.000973868	0.00746461	12	9	7157;6772;6774;4609;1869;10379;6773;3661;3091	E2F1;HIF1A;IRF3;IRF9;MYC;STAT1;STAT2;STAT3;TP53
B-cells	Healthy controls	KEGG	JAK-STAT signaling pathway	http://www.kegg.jp/kegg-bin/show_pathway?hsa04630+6778+6772+6774+4609+10379+6773	-0.835938	-1.94995	0.000171292	0.00780913	6	6	6778;6772;6774;4609;10379;6773	IRF9;MYC;STAT1;STAT2;STAT3;STAT6
B-cells	Healthy controls	KEGG	Human papillomavirus infection	http://www.kegg.jp/kegg-bin/show_pathway?hsa05165+6908+3659+7157+6772+1869+10379+6773+3661+10488	-0.716974	-2.06116	0.000490196	0.00918721	11	9	6908;3659;7157;6772;1869;10379;6773;3661;10488	CREB3;E2F1;IRF1;IRF3;IRF9;STAT1;STAT2;TBP;TP53
B-cells	Healthy controls	KEGG	Human cytomegalovirus infection	http://www.kegg.jp/kegg-bin/show_pathway?hsa05163+4772+1386+1871+7157+6667+6774+4609+1869+3661+10488	-0.656996	-1.88766	0.00436328	0.0108073	11	10	4772;1386;1871;7157;6667;6774;4609;1869;3661;10488	ATF2;CREB3;E2F1;E2F3;IRF3;MYC;NFATC1;SP1;STAT3;TP53
B-cells	Healthy controls	KEGG	Herpes simplex infection	http://www.kegg.jp/kegg-bin/show_pathway?hsa05168+6908+7157+6772+10379+6773+3661	-0.789062	-1.84333	0.00137812	0.0135511	6	6	6908;7157;6772;10379;6773;3661	IRF3;IRF9;STAT1;STAT2;TBP;TP53
B-cells	Healthy controls	KEGG	Huntington disease	http://www.kegg.jp/kegg-bin/show_pathway?hsa05016+6908+7157+5978+6667+4899+10488	-0.789062	-1.84356	0.00276673	0.0150386	6	6	6908;7157;5978;6667;4899;10488	CREB3;NRF1;REST;SP1;TBP;TP53
B-cells	Healthy controls	Reactome	Interferon Signaling	http://reactome.org/PathwayBrowser/#/R-HSA-913531	-0.811024	-1.99348	0.000502765	0.0140696	7	7	3659;6772;3662;3660;10379;6773;3661	IRF1;IRF2;IRF3;IRF4;IRF9;STAT1;STAT2
B-cells	Healthy controls	Reactome	Interferon alpha/beta signaling	http://reactome.org/PathwayBrowser/#/R-HSA-909733	-0.811024	-1.99348	0.000502765	0.0140696	7	7	3659;6772;3662;3660;10379;6773;3661	IRF1;IRF2;IRF3;IRF4;IRF9;STAT1;STAT2
B-cells	Healthy controls	Reactome	Disease	http://reactome.org/PathwayBrowser/#/R-HSA-1643685	-0.71346	-1.83326	0.00398076	0.0259667	8	6	6908;4303;6772;6774;4609;1523	CUX1;FOXO4;MYC;STAT1;STAT3;TBP
B-cells	Healthy controls	Reactome	Deubiquitination	http://reactome.org/PathwayBrowser/#/R-HSA-5688426	-0.745199	-1.84291	0.0038714	0.0267402	7	6	3607;4303;7157;4609;367;3091	AR;FOXK2;FOXO4;HIF1A;MYC;TP53
B-cells	Healthy controls	Reactome	Ub-specific processing proteases	http://reactome.org/PathwayBrowser/#/R-HSA-5689880	-0.792467	-1.85207	0.00289756	0.0280013	6	5	4303;7157;4609;367;3091	AR;FOXO4;HIF1A;MYC;TP53
B-cells	Healthy controls	Reactome	Cytokine Signaling in Immune system	http://reactome.org/PathwayBrowser/#/R-HSA-1280215	-0.551294	-1.85828	0.0039228	0.0318084	19	12	3659;7157;6778;6772;3662;3660;6774;4609;10379;6773;3661;3091	HIF1A;IRF1;IRF2;IRF3;IRF4;IRF9;MYC;STAT1;STAT2;STAT3;STAT6;TP53
B-cells	Healthy controls	Reactome	Interferon gamma signaling	http://reactome.org/PathwayBrowser/#/R-HSA-877300	-0.804688	-1.87113	0.0025355	0.0348637	6	6	3659;6772;3662;3660;10379;3661	IRF1;IRF2;IRF3;IRF4;IRF9;STAT1
B-cells	Healthy controls	Reactome	Signal Transduction	http://reactome.org/PathwayBrowser/#/R-HSA-162582	-0.498143	-1.88045	0.00166038	0.041933	29	19	10499;4208;6932;4772;1386;1871;6908;4303;7157;6778;6772;5978;6667;6774;1874;4609;1869;367;3091	AR;ATF2;E2F1;E2F3;E2F4;FOXO4;HIF1A;MEF2C;MYC;NCOA2;NFATC1;REST;SP1;STAT1;STAT3;STAT6;TBP;TCF7;TP53
B-cells	Healthy controls	Reactome	Diseases of signal transduction	http://reactome.org/PathwayBrowser/#/R-HSA-5663202	-0.719806	-1.75955	0.0070898	0.0458412	7	5	4303;6772;6774;4609;1523	CUX1;FOXO4;MYC;STAT1;STAT3
B-cells	Healthy controls	Wikipathway	Mesodermal Commitment Pathway	http://www.wikipathways.org/wpi/PathwayWidget.php?id=WP2857&label[]=BHLHE40&label[]=FOXA2&label[]=GRHL2&label[]=HNF4A&label[]=MEIS1&label[]=NANOG&label[]=POU5F1&label[]=SOX2&label[]=TCF4&label[]=TEAD1&colors=%238BB1D0,%2393B6D3,%23A0BFD8,%237DA7CA,%23A9C4DC,%23BBD1E3,%23A9C4DC,%234782B4,%2396B8D4,%23A0BFD8	0.607066	2.07077	0.00238411	0.0222599	14	10	6657;3172;8553;3170;6925;7003;79977;5460;4211;79923	BHLHE40;FOXA2;GRHL2;HNF4A;MEIS1;NANOG;POU5F1;SOX2;TCF4;TEAD1
B-cells	Healthy controls	Wikipathway	Apoptosis	http://www.wikipathways.org/wpi/PathwayWidget.php?id=WP254&label[]=IRF1&label[]=IRF2&label[]=IRF3&label[]=IRF4&label[]=MYC&label[]=TP53&colors=%23FFB256,%23FFA840,%23FF8C02,%23FFA942,%23FFA538,%23FFAE4C	-0.804688	-1.87507	0.00292247	0.0287163	6	6	3659;7157;3662;3660;4609;3661	IRF1;IRF2;IRF3;IRF4;MYC;TP53
B-cells	Healthy controls	Wikipathway	Integrated Breast Cancer Pathway	http://www.wikipathways.org/wpi/PathwayWidget.php?id=WP1984&label[]=AR&label[]=E2F1&label[]=MYC&label[]=SP1&label[]=STAT1&label[]=TP53&colors=%23FF8C02,%23FFA232,%23FFA63A,%23FFA942,%23FFAE4C,%23FFAE4C	-0.730642	-1.88842	0.00282439	0.0373272	8	6	7157;6772;6667;4609;1869;367	AR;E2F1;MYC;SP1;STAT1;TP53
B-cells	Healthy controls	Wikipathway	Type II interferon signaling (IFNG)	http://www.wikipathways.org/wpi/PathwayWidget.php?id=WP619&label[]=IRF1&label[]=IRF2&label[]=IRF4&label[]=IRF9&label[]=STAT1&label[]=STAT2&colors=%23FFB254,%23FFA83E,%23FFA840,%23FF8D04,%23FFAD4A,%23FF8C02	-0.782142	-1.93291	0.000842176	0.0433706	7	6	3659;6772;3662;3660;10379;6773	IRF1;IRF2;IRF4;IRF9;STAT1;STAT2
B-cells	Healthy controls	Wikipathway	Hepatitis B infection	http://www.wikipathways.org/wpi/PathwayWidget.php?id=WP4666&label[]=ATF2&label[]=CREB3&label[]=IRF3&label[]=MYC&label[]=NFATC1&label[]=STAT1&label[]=STAT2&label[]=STAT3&label[]=STAT6&colors=%23FFC886,%23FF8C00,%23FF9F2A,%23FFB358,%23FFC988,%23FFBB68,%23FF9F2C,%23FFB65E,%23FFBB68	-0.648021	-1.7956	0.00671031	0.0479921	10	9	4772;1386;6778;6772;6774;4609;6773;3661;10488	ATF2;CREB3;IRF3;MYC;NFATC1;STAT1;STAT2;STAT3;STAT6
B-cells	Moderate	GO-BP	response to type I interferon	http://amigo.geneontology.org/amigo/term/GO:0034340	0.808046	1.87246	0.00103106	0.0398651	7	6	6773;10379;3659;3660;3662;6772	IRF1;IRF2;IRF4;IRF9;STAT1;STAT2
B-cells	Moderate	KEGG	MicroRNAs in cancer	http://www.kegg.jp/kegg-bin/show_pathway?hsa05206+1869+1871+27086+9839	-0.817798	-2.32403	0.000906618	0.00422229	7	4	1869;1871;27086;9839	E2F1;E2F3;FOXP1;ZEB2
B-cells	Moderate	Reactome	Interferon Signaling	http://reactome.org/PathwayBrowser/#/R-HSA-913531	0.808046	1.86559	0.000772599	0.0086841	7	6	6773;10379;3659;3660;3662;6772	IRF1;IRF2;IRF4;IRF9;STAT1;STAT2
B-cells	Moderate	Reactome	Interferon alpha/beta signaling	http://reactome.org/PathwayBrowser/#/R-HSA-909733	0.808046	1.86559	0.000772599	0.0086841	7	6	6773;10379;3659;3660;3662;6772	IRF1;IRF2;IRF4;IRF9;STAT1;STAT2
B-cells	Moderate	Reactome	Immune System	http://reactome.org/PathwayBrowser/#/R-HSA-168256	0.590139	1.79515	0.00190434	0.0185721	21	10	10538;6773;4205;4208;10379;3659;3660;3662;6772;4772	BATF;IRF1;IRF2;IRF4;IRF9;MEF2A;MEF2C;NFATC1;STAT1;STAT2
B-cells	Moderate	Reactome	Interferon gamma signaling	http://reactome.org/PathwayBrowser/#/R-HSA-877300	0.79729	1.76248	0.00287244	0.0225945	6	5	10379;3659;3660;3662;6772	IRF1;IRF2;IRF4;IRF9;STAT1
B-cells	Moderate	Reactome	Cytokine Signaling in Immune system	http://reactome.org/PathwayBrowser/#/R-HSA-1280215	0.629358	1.87555	0.000904568	0.0228155	19	9	10538;6773;4205;4208;10379;3659;3660;3662;6772	BATF;IRF1;IRF2;IRF4;IRF9;MEF2A;MEF2C;STAT1;STAT2
B-cells	Moderate	Wikipathway	Type II interferon signaling (IFNG)	http://www.wikipathways.org/wpi/PathwayWidget.php?id=WP619&label[]=IRF1&label[]=IRF2&label[]=IRF4&label[]=IRF9&label[]=SPI1&label[]=STAT1&label[]=STAT2&colors=%235D91BD,%236093BE,%236A9AC2,%23588EBB,%235E92BE,%236B9BC3,%234782B4	0.834646	1.93432	0.000384074	0.00746355	7	7	6773;10379;3659;6688;3660;3662;6772	IRF1;IRF2;IRF4;IRF9;SPI1;STAT1;STAT2
B-cells	Moderate	Wikipathway	Prion disease pathway	http://www.wikipathways.org/wpi/PathwayWidget.php?id=WP3995&label[]=BATF&label[]=BCL11A&label[]=EBF1&label[]=IRF4&label[]=MEF2C&label[]=PAX5&label[]=POU2F2&label[]=RFX5&label[]=SPI1&colors=%23588EBB,%237EA8CB,%235E92BE,%237BA6C9,%236899C2,%2387AECE,%238DB2D0,%234782B4,%2373A0C6	0.700945	1.83689	0.00216242	0.0156494	11	9	5993;10538;1879;4208;6688;3662;53335;5079;5452	BATF;BCL11A;EBF1;IRF4;MEF2C;PAX5;POU2F2;RFX5;SPI1
B-cells	Moderate	Wikipathway	Hematopoietic Stem Cell Differentiation	http://www.wikipathways.org/wpi/PathwayWidget.php?id=WP2849&label[]=IKZF1&label[]=LYL1&label[]=NFE2&label[]=SPI1&colors=%234A84B5,%234782B4,%235E92BE,%235B90BC	0.790614	1.74509	0.00278773	0.0361942	6	4	4066;10320;6688;4778	IKZF1;LYL1;NFE2;SPI1
B-cells	Severe	KEG	MicroRNAs in cancer	http://www.kegg.jp/kegg-bin/show_pathway?hsa05206+9839+1869+1871+27086+4609	0.847321	2.33272	0.000810701	0.00331705	7	5	9839;1869;1871;27086;4609	E2F1;E2F3;FOXP1;MYC;ZEB2
B-cells	Severe	KEG	Human cytomegalovirus infection	http://www.kegg.jp/kegg-bin/show_pathway?hsa05163+1869+1871+1386+10488+4609+6667+3661+4773+6774	0.711965	2.38511	0.000496771	0.00406606	11	9	1869;1871;1386;10488;4609;6667;3661;4773;6774	ATF2;CREB3;E2F1;E2F3;IRF3;MYC;NFATC2;SP1;STAT3
B-cells	Severe	KEG	Cell cycle	http://www.kegg.jp/kegg-bin/show_pathway?hsa04110+1869+1871+1874+4609	0.888207	2.13788	0.00137457	0.0139815	5	4	1869;1871;1874;4609	E2F1;E2F3;E2F4;MYC
B-cells	Severe	KEG	Huntington disease	http://www.kegg.jp/kegg-bin/show_pathway?hsa05016+10488+6667+4899	0.791559	2.07442	0.00412139	0.0176018	6	3	10488;6667;4899	CREB3;NRF1;SP1
B-cells	Severe	KEG	Breast cancer	http://www.kegg.jp/kegg-bin/show_pathway?hsa05224+1869+1871+4609+6667	0.733695	1.9133	0.00561587	0.0347042	6	4	1869;1871;4609;6667	E2F1;E2F3;MYC;SP1
B-cells	Severe	KEG	Cellular senescence	http://www.kegg.jp/kegg-bin/show_pathway?hsa04218+2305+1869+1871+1874+4609	0.625322	1.92491	0.00440529	0.0390342	9	5	2305;1869;1871;1874;4609	E2F1;E2F3;E2F4;FOXM1;MYC
B-cells	Severe	Reactome	Cell Cycle	http://reactome.org/PathwayBrowser/#/R-HSA-1640170	0.765881	2.12169	0.00199045	0.0275728	7	5	2305;1869;1871;1874;4609	E2F1;E2F3;E2F4;FOXM1;MYC
B-cells	Severe	Reactome	Cell Cycle, Mitotic	http://reactome.org/PathwayBrowser/#/R-HSA-69278	0.765881	2.12169	0.00199045	0.0275728	7	5	2305;1869;1871;1874;4609	E2F1;E2F3;E2F4;FOXM1;MYC
B-cells	Severe	Reactome	Cellular Senescence	http://reactome.org/PathwayBrowser/#/R-HSA-2559583	0.69692	1.92437	0.0114218	0.0488432	7	4	1051;1869;1871;6667	CEBPB;E2F1;E2F3;SP1
B-cells	Severe	Wikipathway	Cell Cycle	http://www.wikipathways.org/wpi/PathwayWidget.php?id=WP179&label[]=E2F1&label[]=E2F3&label[]=E2F4&label[]=MYC&colors=%235088B8,%23538AB9,%23709EC5,%23AEC8DE	0.888207	2.12336	0.00106458	0.0294688	5	4	1869;1871;1874;4609	E2F1;E2F3;E2F4;MYC
Dendritic cells	Healthy controls	GO-BP	defense response to other organism	http://amigo.geneontology.org/amigo/term/GO:0098542	-0.890983	-2.21721	0	0	12	7	3660;3659;6773;5970;1051;6772;10379	CEBPB;IRF1;IRF2;IRF9;RELA;STAT1;STAT2
Dendritic cells	Healthy controls	GO-BP	response to toxic substance	http://amigo.geneontology.org/amigo/term/GO:0009636	-0.742866	-2.06457	0	0.00158127	19	14	4780;8061;2309;5914;2308;5465;2113;2353;3725;468;6774;5970;4790;6772	ATF4;ETS1;FOS;FOSL1;FOXO1;FOXO3;JUN;NFE2L2;NFKB1;PPARA;RARA;RELA;STAT1;STAT3
Dendritic cells	Healthy controls	GO-BP	response to molecule of bacterial origin	http://amigo.geneontology.org/amigo/term/GO:0002237	-0.76597	-1.90138	0.000144321	0.00795379	12	6	5914;2353;3725;5970;1051;4790	CEBPB;FOS;JUN;NFKB1;RARA;RELA
Dendritic cells	Healthy controls	GO-BP	response to antibiotic	http://amigo.geneontology.org/amigo/term/GO:0046677	-0.729781	-1.93731	0.000279096	0.00819098	16	11	4780;8061;2309;5914;7157;2308;2113;3725;6774;5970;6772	ETS1;FOSL1;FOXO1;FOXO3;JUN;NFE2L2;RARA;RELA;STAT1;STAT3;TP53
Dendritic cells	Healthy controls	GO-BP	cellular response to external stimulus	http://amigo.geneontology.org/amigo/term/GO:0071496	-0.692738	-1.88525	0.000560852	0.00856416	17	10	4780;4654;8061;7157;2308;2353;3725;468;3659;4790	ATF4;FOS;FOSL1;FOXO1;IRF1;JUN;MYOD1;NFE2L2;NFKB1;TP53
Dendritic cells	Healthy controls	GO-BP	response to virus	http://amigo.geneontology.org/amigo/term/GO:0009615	-0.828329	-1.9031	0	0.0088009	9	6	3660;3659;6773;5970;6772;10379	IRF1;IRF2;IRF9;RELA;STAT1;STAT2
Dendritic cells	Healthy controls	GO-BP	type I interferon production	http://amigo.geneontology.org/amigo/term/GO:0032606	-0.821574	-1.88702	0.000149656	0.00917839	9	5	5966;3659;5970;4790;6772	IRF1;NFKB1;REL;RELA;STAT1
Dendritic cells	Healthy controls	GO-BP	response to peptide	http://amigo.geneontology.org/amigo/term/GO:1901652	-0.647669	-1.90745	0.000533049	0.00961412	24	13	2516;4780;6777;2309;7157;2308;5465;6776;6774;4303;5970;4790;6772	FOXO1;FOXO3;FOXO4;NFE2L2;NFKB1;NR5A1;PPARA;RELA;STAT1;STAT3;STAT5A;STAT5B;TP53
Dendritic cells	Healthy controls	GO-BP	response to type I interferon	http://amigo.geneontology.org/amigo/term/GO:0034340	-0.906873	-1.94044	0.000152486	0.0102045	7	5	3660;3659;6773;6772;10379	IRF1;IRF2;IRF9;STAT1;STAT2
Dendritic cells	Healthy controls	GO-BP	response to mechanical stimulus	http://amigo.geneontology.org/amigo/term/GO:0009612	-0.720664	-1.90873	0.000565611	0.0111574	15	8	8061;2113;2353;3725;3659;5970;4790;6772	ETS1;FOS;FOSL1;IRF1;JUN;NFKB1;RELA;STAT1
Dendritic cells	Healthy controls	KEGG	Human papillomavirus infection	http://www.kegg.jp/kegg-bin/show_pathway?hsa05165+1869+7157+2308+6934+3659+6773+5970+4790+6772+10379	-0.773684	-2.0568	0	8.4e-05	16	10	1869;7157;2308;6934;3659;6773;5970;4790;6772;10379	E2F1;FOXO1;IRF1;IRF9;NFKB1;RELA;STAT1;STAT2;TCF7L2;TP53
Dendritic cells	Healthy controls	KEGG	Herpes simplex infection	http://www.kegg.jp/kegg-bin/show_pathway?hsa05168+7157+2353+3725+6773+5970+4790+6772+10379	-0.882079	-2.07571	0	9.33e-05	10	8	7157;2353;3725;6773;5970;4790;6772;10379	FOS;IRF9;JUN;NFKB1;RELA;STAT1;STAT2;TP53
Dendritic cells	Healthy controls	KEGG	C-type lectin receptor signaling pathway	http://www.kegg.jp/kegg-bin/show_pathway?hsa04625+3725+3659+6773+5970+4790+6772+10379	-0.85097	-2.06689	0	0.00010499	11	7	3725;3659;6773;5970;4790;6772;10379	IRF1;IRF9;JUN;NFKB1;RELA;STAT1;STAT2
Dendritic cells	Healthy controls	KEGG	Viral carcinogenesis	http://www.kegg.jp/kegg-bin/show_pathway?hsa05203+6777+1386+7157+6776+3725+468+5966+6774+5970+4790+10379	-0.771553	-2.08696	0	0.000139986	17	11	6777;1386;7157;6776;3725;468;5966;6774;5970;4790;10379	ATF2;ATF4;IRF9;JUN;NFKB1;REL;RELA;STAT3;STAT5A;STAT5B;TP53
Dendritic cells	Healthy controls	KEGG	Hepatitis C	http://www.kegg.jp/kegg-bin/show_pathway?hsa05160+7157+5465+6774+3659+6773+5970+4790+6772+10379	-0.894845	-2.10321	0	0.000279973	10	9	7157;5465;6774;3659;6773;5970;4790;6772;10379	IRF1;IRF9;NFKB1;PPARA;RELA;STAT1;STAT2;STAT3;TP53
Dendritic cells	Healthy controls	KEGG	NOD-like receptor signaling pathway	http://www.kegg.jp/kegg-bin/show_pathway?hsa04621+3725+6773+5970+4790+6772+10379	-0.928797	-1.97247	0	0.000536615	7	6	3725;6773;5970;4790;6772;10379	IRF9;JUN;NFKB1;RELA;STAT1;STAT2
Dendritic cells	Healthy controls	KEGG	Measles	http://www.kegg.jp/kegg-bin/show_pathway?hsa05162+6777+7157+6776+6774+6773+5970+4790+6772+10379	-0.810696	-1.96193	0.000146929	0.000739928	11	9	6777;7157;6776;6774;6773;5970;4790;6772;10379	IRF9;NFKB1;RELA;STAT1;STAT2;STAT3;STAT5A;STAT5B;TP53
Dendritic cells	Healthy controls	KEGG	TNF signaling pathway	http://www.kegg.jp/kegg-bin/show_pathway?hsa04668+2353+3725+468+3659+5970+1051+4790	-0.790053	-1.91502	0	0.00109189	11	7	2353;3725;468;3659;5970;1051;4790	ATF4;CEBPB;FOS;IRF1;JUN;NFKB1;RELA
Dendritic cells	Healthy controls	KEGG	Osteoclast differentiation	http://www.kegg.jp/kegg-bin/show_pathway?hsa04380+8061+2355+2353+3725+6773+5970+4790+6772+10379	-0.709605	-1.92802	0.000421704	0.00110239	17	9	8061;2355;2353;3725;6773;5970;4790;6772;10379	FOS;FOSL1;FOSL2;IRF9;JUN;NFKB1;RELA;STAT1;STAT2
Dendritic cells	Healthy controls	KEGG	AGE-RAGE signaling pathway in diabetic complications	http://www.kegg.jp/kegg-bin/show_pathway?hsa04933+4088+6777+2308+6776+3725+6774+5970+4790+6772	-0.810524	-1.90913	0	0.00113262	10	9	4088;6777;2308;6776;3725;6774;5970;4790;6772	FOXO1;JUN;NFKB1;RELA;SMAD3;STAT1;STAT3;STAT5A;STAT5B
Dendritic cells	Healthy controls	KEGG	TGF-beta signaling pathway	http://www.kegg.jp/kegg-bin/show_pathway?hsa04350+4609+7027+1874+1875+4090+6667	0.76359	1.98889	0.00240529	0.00922178	9	6	4609;7027;1874;1875;4090;6667	E2F4;E2F5;MYC;SMAD5;SP1;TFDP1
Dendritic cells	Healthy controls	Panther	Angiogenesis	http://www.pantherdb.org/pathway/pathwayDiagram.jsp?catAccession=P00005	-0.842027	-1.92316	0	0.00211169	9	6	2113;2353;3725;6934;6774;6772	ETS1;FOS;JUN;STAT1;STAT3;TCF7L2
Dendritic cells	Healthy controls	Panther	Apoptosis signaling pathway	http://www.pantherdb.org/pathway/pathwayDiagram.jsp?catAccession=P00006	-0.689504	-1.77771	0.00242303	0.00956861	14	8	1386;7157;2353;3725;468;5966;5970;4790	ATF2;ATF4;FOS;JUN;NFKB1;REL;RELA;TP53
Dendritic cells	Healthy controls	Panther	Ras Pathway	http://www.pantherdb.org/pathway/pathwayDiagram.jsp?catAccession=P04393	-0.819588	-1.6782	0.00414619	0.0267921	6	6	2002;1386;2113;3725;6774;6772	ATF2;ELK1;ETS1;JUN;STAT1;STAT3
Dendritic cells	Healthy controls	Reactome	Interferon Signaling	http://reactome.org/PathwayBrowser/#/R-HSA-913531	-0.906873	-1.9326	0	0.0028247	7	5	3660;3659;6773;6772;10379	IRF1;IRF2;IRF9;STAT1;STAT2
Dendritic cells	Healthy controls	Reactome	Interferon alpha/beta signaling	http://reactome.org/PathwayBrowser/#/R-HSA-909733	-0.906873	-1.9326	0	0.0028247	7	5	3660;3659;6773;6772;10379	IRF1;IRF2;IRF9;STAT1;STAT2
Dendritic cells	Healthy controls	Reactome	Cytokine Signaling in Immune system	http://reactome.org/PathwayBrowser/#/R-HSA-1280215	-0.606681	-1.91853	0	0.00284192	35	19	4088;2002;7291;6777;1386;2309;7157;2308;2353;6776;3725;3660;6774;3659;6773;5970;4790;6772;10379	ATF2;ELK1;FOS;FOXO1;FOXO3;IRF1;IRF2;IRF9;JUN;NFKB1;RELA;SMAD3;STAT1;STAT2;STAT3;STAT5A;STAT5B;TP53;TWIST1
Dendritic cells	Healthy controls	Reactome	Senescence-Associated Secretory Phenotype (SASP)	http://reactome.org/PathwayBrowser/#/R-HSA-2559582	-0.93299	-1.89993	0	0.00320362	6	6	2353;3725;6774;5970;1051;4790	CEBPB;FOS;JUN;NFKB1;RELA;STAT3
Dendritic cells	Healthy controls	Reactome	Immune System	http://reactome.org/PathwayBrowser/#/R-HSA-168256	-0.607437	-1.95183	0	0.00589053	38	20	4088;2002;7291;6777;1386;2309;7157;2308;2353;6776;3725;3660;5966;6774;3659;6773;5970;4790;6772;10379	ATF2;ELK1;FOS;FOXO1;FOXO3;IRF1;IRF2;IRF9;JUN;NFKB1;REL;RELA;SMAD3;STAT1;STAT2;STAT3;STAT5A;STAT5B;TP53;TWIST1
Dendritic cells	Healthy controls	Reactome	Disease	http://reactome.org/PathwayBrowser/#/R-HSA-1643685	-0.659621	-1.85434	0.000411805	0.00621778	20	13	4088;6777;2099;2309;2308;6776;3725;6934;6774;4303;5970;4790;6772	ESR1;FOXO1;FOXO3;FOXO4;JUN;NFKB1;RELA;SMAD3;STAT1;STAT3;STAT5A;STAT5B;TCF7L2
Dendritic cells	Healthy controls	Reactome	Interferon gamma signaling	http://reactome.org/PathwayBrowser/#/R-HSA-877300	-0.888571	-1.80722	0.000311721	0.0115153	6	4	3660;3659;6772;10379	IRF1;IRF2;IRF9;STAT1
Dendritic cells	Healthy controls	Reactome	Cellular responses to stress	http://reactome.org/PathwayBrowser/#/R-HSA-2262752	-0.632005	-1.74772	0.00503567	0.0202862	18	11	1869;7157;2908;2113;2353;3725;2114;6774;5970;1051;4790	CEBPB;E2F1;ETS1;ETS2;FOS;JUN;NFKB1;NR3C1;RELA;STAT3;TP53
Dendritic cells	Healthy controls	Reactome	Cellular responses to external stimuli	http://reactome.org/PathwayBrowser/#/R-HSA-8953897	-0.632005	-1.74772	0.00503567	0.0202862	18	11	1869;7157;2908;2113;2353;3725;2114;6774;5970;1051;4790	CEBPB;E2F1;ETS1;ETS2;FOS;JUN;NFKB1;NR3C1;RELA;STAT3;TP53
Dendritic cells	Healthy controls	Reactome	Signaling by Interleukins	http://reactome.org/PathwayBrowser/#/R-HSA-449147	-0.567997	-1.75316	0.00275013	0.0240401	30	17	79923;4088;2002;7291;6777;1386;2309;7157;2308;2353;6776;3725;6774;6773;5970;4790;6772	ATF2;ELK1;FOS;FOXO1;FOXO3;JUN;NANOG;NFKB1;RELA;SMAD3;STAT1;STAT2;STAT3;STAT5A;STAT5B;TP53;TWIST1
Dendritic cells	Healthy controls	Reactome	Signaling by TGF-beta family members	http://reactome.org/PathwayBrowser/#/R-HSA-9006936	0.751128	2.0363	0.000618047	0.0242489	10	6	4609;7027;1874;1875;4090;6667	E2F4;E2F5;MYC;SMAD5;SP1;TFDP1
Dendritic cells	Healthy controls	Reactome	Cyclin E associated events during G1/S transition	http://reactome.org/PathwayBrowser/#/R-HSA-69202	0.80541	1.84269	0.0057947	0.0267982	6	5	4609;7027;1874;1875;4149	E2F4;E2F5;MAX;MYC;TFDP1
Dendritic cells	Healthy controls	Reactome	S Phase	http://reactome.org/PathwayBrowser/#/R-HSA-69242	0.80541	1.84269	0.0057947	0.0267982	6	5	4609;7027;1874;1875;4149	E2F4;E2F5;MAX;MYC;TFDP1
Dendritic cells	Healthy controls	Reactome	Cyclin A:Cdk2-associated events at S phase entry	http://reactome.org/PathwayBrowser/#/R-HSA-69656	0.80541	1.84269	0.0057947	0.0267982	6	5	4609;7027;1874;1875;4149	E2F4;E2F5;MAX;MYC;TFDP1
Dendritic cells	Healthy controls	Reactome	Transcription of E2F targets under negative control by DREAM complex	http://reactome.org/PathwayBrowser/#/R-HSA-1362277	0.80541	1.84269	0.0057947	0.0267982	6	5	4609;7027;1874;1875;4149	E2F4;E2F5;MAX;MYC;TFDP1
Dendritic cells	Healthy controls	Reactome	G1/S Transition	http://reactome.org/PathwayBrowser/#/R-HSA-69206	0.744339	1.79715	0.0110858	0.0374646	7	5	4609;7027;1874;1875;4149	E2F4;E2F5;MAX;MYC;TFDP1
Dendritic cells	Healthy controls	Reactome	G0 and Early G1	http://reactome.org/PathwayBrowser/#/R-HSA-1538133	0.776721	1.86606	0.00600172	0.0380522	7	5	4609;7027;1874;1875;4149	E2F4;E2F5;MAX;MYC;TFDP1
Dendritic cells	Healthy controls	Reactome	Signaling by TGF-beta Receptor Complex	http://reactome.org/PathwayBrowser/#/R-HSA-170834	0.75159	1.87876	0.00447094	0.0416196	8	5	4609;7027;1874;1875;6667	E2F4;E2F5;MYC;SP1;TFDP1
Dendritic cells	Healthy controls	Reactome	Transcriptional activity of SMAD2/SMAD3:SMAD4 heterotrimer	http://reactome.org/PathwayBrowser/#/R-HSA-2173793	0.75159	1.87876	0.00447094	0.0416196	8	5	4609;7027;1874;1875;6667	E2F4;E2F5;MYC;SP1;TFDP1
Dendritic cells	Healthy controls	Reactome	SMAD2/SMAD3:SMAD4 heterotrimer regulates transcription	http://reactome.org/PathwayBrowser/#/R-HSA-2173796	0.75159	1.87876	0.00447094	0.0416196	8	5	4609;7027;1874;1875;6667	E2F4;E2F5;MYC;SP1;TFDP1
Dendritic cells	Healthy controls	Wikipathway	AGE/RAGE pathway	http://www.wikipathways.org/wpi/PathwayWidget.php?id=WP2324&label[]=ATF2&label[]=FOXO1&label[]=FOXO4&label[]=JUN&label[]=NFKB1&label[]=RELA&label[]=SMAD3&label[]=STAT1&label[]=STAT3&label[]=STAT5A&label[]=STAT5B&colors=%23FFCF94,%23FFC988,%23FFA436,%23FFC57E,%23FF900A,%23FF9A20,%23FFD6A4,%23FF8C00,%23FFB050,%23FFC580,%23FFD39E	-0.760009	-1.91948	0.000145264	0.00454534	13	11	4088;6777;1386;2308;6776;3725;6774;4303;5970;4790;6772	ATF2;FOXO1;FOXO4;JUN;NFKB1;RELA;SMAD3;STAT1;STAT3;STAT5A;STAT5B
Dendritic cells	Healthy controls	Wikipathway	Brain-Derived Neurotrophic Factor (BDNF) signaling pathway	http://www.wikipathways.org/wpi/PathwayWidget.php?id=WP2380&label[]=ELK1&label[]=FOS&label[]=FOXO3&label[]=JUN&label[]=NFKB1&label[]=RELA&label[]=STAT1&label[]=STAT3&label[]=STAT5A&label[]=STAT5B&colors=%23FFD5A2,%23FFC682,%23FFCB8C,%23FFC57E,%23FF900A,%23FF9A20,%23FF8C00,%23FFB050,%23FFC580,%23FFD39E	-0.759719	-1.92117	0	0.00642467	13	10	2002;6777;2309;2353;6776;3725;6774;5970;4790;6772	ELK1;FOS;FOXO3;JUN;NFKB1;RELA;STAT1;STAT3;STAT5A;STAT5B
Dendritic cells	Healthy controls	Wikipathway	Type II interferon signaling (IFNG)	http://www.wikipathways.org/wpi/PathwayWidget.php?id=WP619&label[]=IRF1&label[]=IRF2&label[]=IRF9&label[]=STAT1&label[]=STAT2&colors=%23FFA334,%23FFBB68,%23FF8C00,%23FF8C02,%23FF9D26	-0.88603	-1.88552	0	0.00694913	7	5	3660;3659;6773;6772;10379	IRF1;IRF2;IRF9;STAT1;STAT2
Dendritic cells	Healthy controls	Wikipathway	Toll-like Receptor Signaling Pathway	http://www.wikipathways.org/wpi/PathwayWidget.php?id=WP75&label[]=FOS&label[]=JUN&label[]=NFKB1&label[]=RELA&label[]=STAT1&colors=%23FFC682,%23FFC57E,%23FF900A,%23FF9A20,%23FF8C00	-0.908627	-1.83722	0	0.00767026	6	5	2353;3725;5970;4790;6772	FOS;JUN;NFKB1;RELA;STAT1
Dendritic cells	Healthy controls	Wikipathway	Regulation of toll-like receptor signaling pathway	http://www.wikipathways.org/wpi/PathwayWidget.php?id=WP1449&label[]=FOS&label[]=JUN&label[]=NFKB1&label[]=RELA&label[]=STAT1&colors=%23FFC682,%23FFC57E,%23FF900A,%23FF9A20,%23FF8C00	-0.878802	-1.86391	0.00045683	0.00786694	7	5	2353;3725;5970;4790;6772	FOS;JUN;NFKB1;RELA;STAT1
Dendritic cells	Healthy controls	Wikipathway	Hepatitis B infection	http://www.wikipathways.org/wpi/PathwayWidget.php?id=WP4666&label[]=ATF2&label[]=ATF4&label[]=ELK1&label[]=FOS&label[]=JUN&label[]=NFKB1&label[]=RELA&label[]=SMAD3&label[]=STAT1&label[]=STAT2&label[]=STAT3&label[]=STAT5A&label[]=STAT5B&colors=%23FFCF94,%23FFBD6E,%23FFD5A2,%23FFC682,%23FFC57E,%23FF900A,%23FF9A20,%23FFD6A4,%23FF8C00,%23FF9C24,%23FFB050,%23FFC580,%23FFD39E	-0.642233	-1.80971	0.00219148	0.00829306	20	13	4088;2002;6777;1386;2353;6776;3725;468;6774;6773;5970;4790;6772	ATF2;ATF4;ELK1;FOS;JUN;NFKB1;RELA;SMAD3;STAT1;STAT2;STAT3;STAT5A;STAT5B
Dendritic cells	Healthy controls	Wikipathway	VEGFA-VEGFR2 Signaling Pathway	http://www.wikipathways.org/wpi/PathwayWidget.php?id=WP3888&label[]=ATF2&label[]=ATF4&label[]=ELK1&label[]=ETS1&label[]=FOXO1&label[]=FOXO3&label[]=FOXO4&label[]=JUN&label[]=NFKB1&label[]=RELA&label[]=STAT1&label[]=STAT3&label[]=TEAD4&colors=%23FFCF94,%23FFBD6E,%23FFD5A2,%23FFC886,%23FFC988,%23FFCB8C,%23FFA436,%23FFC57E,%23FF900A,%23FF9A20,%23FF8C00,%23FFB050,%23FFD7A6	-0.63458	-1.82725	0.000950829	0.00830399	22	13	7004;2002;1386;2309;2308;2113;3725;468;6774;4303;5970;4790;6772	ATF2;ATF4;ELK1;ETS1;FOXO1;FOXO3;FOXO4;JUN;NFKB1;RELA;STAT1;STAT3;TEAD4
Dendritic cells	Healthy controls	Wikipathway	Ebola Virus Pathway on Host	http://www.wikipathways.org/wpi/PathwayWidget.php?id=WP4217&label[]=NFKB1&label[]=REL&label[]=RELA&label[]=STAT1&colors=%23FF900A,%23FFB45A,%23FF9A20,%23FF8C00	-0.850787	-1.80292	0.000306466	0.00864354	7	4	5966;5970;4790;6772	NFKB1;REL;RELA;STAT1
Dendritic cells	Healthy controls	Wikipathway	Chemokine signaling pathway	http://www.wikipathways.org/wpi/PathwayWidget.php?id=WP3929&label[]=FOXO3&label[]=NFKB1&label[]=RELA&label[]=STAT1&label[]=STAT2&label[]=STAT3&label[]=STAT5B&colors=%23FFCB8C,%23FF900A,%23FF9A20,%23FF8C00,%23FF9C24,%23FFB050,%23FFD39E	-0.84456	-1.79427	0.000771605	0.00865363	7	7	6777;2309;6774;6773;5970;4790;6772	FOXO3;NFKB1;RELA;STAT1;STAT2;STAT3;STAT5B
Dendritic cells	Healthy controls	Wikipathway	Interferon type I signaling pathways	http://www.wikipathways.org/wpi/PathwayWidget.php?id=WP585&label[]=IRF9&label[]=REL&label[]=STAT1&label[]=STAT2&label[]=STAT3&label[]=STAT5A&colors=%23FF8C00,%23FFB55C,%23FF8C02,%23FF9D26,%23FFB050,%23FFC580	-0.862096	-1.83746	0.000307078	0.00872855	7	6	6776;5966;6774;6773;6772;10379	IRF9;REL;STAT1;STAT2;STAT3;STAT5A
Dendritic cells	Moderate	Reactome	Transcriptional regulation of pluripotent stem cells	http://reactome.org/PathwayBrowser/#/R-HSA-452723	-0.753025	-2.17767	0.000244439	0.0202548	8	4	63978;27086;6657;2516	FOXP1;NR5A1;PRDM14;SOX2
Dendritic cells	Severe	GO-BP	cell cycle G1/S phase transition	http://amigo.geneontology.org/amigo/term/GO:0044843	-0.699075	-2.12279	0.00149925	0.0303821	11	6	25988;4149;144455;7027;1874;4609	E2F4;E2F7;HINFP;MAX;MYC;TFDP1
Dendritic cells	Severe	KEGG	Th17 cell differentiation	http://www.kegg.jp/kegg-bin/show_pathway?hsa04659+4790+5970+6772+2353+3725+6774+5914+6777+4088+4773+6776	0.655647	2.15995	0	0.00273407	16	11	4790;5970;6772;2353;3725;6774;5914;6777;4088;4773;6776	FOS;JUN;NFATC2;NFKB1;RARA;RELA;SMAD3;STAT1;STAT3;STAT5A;STAT5B
Dendritic cells	Severe	KEGG	Hepatitis C	http://www.kegg.jp/kegg-bin/show_pathway?hsa05160+10379+4790+5970+6772+5465+6773+6774+3659	0.77317	2.1919	0	0.00294042	10	8	10379;4790;5970;6772;5465;6773;6774;3659	IRF1;IRF9;NFKB1;PPARA;RELA;STAT1;STAT2;STAT3
Dendritic cells	Severe	KEGG	IL-17 signaling pathway	http://www.kegg.jp/kegg-bin/show_pathway?hsa04657+1051+4790+5970+8061+2353+3725	0.855791	2.13538	0	0.00297911	7	6	1051;4790;5970;8061;2353;3725	CEBPB;FOS;FOSL1;JUN;NFKB1;RELA
Dendritic cells	Severe	KEGG	Osteoclast differentiation	http://www.kegg.jp/kegg-bin/show_pathway?hsa04380+10379+4790+5970+6772+8061+2355+2353+3725+6773	0.66162	2.21926	0	0.00309518	17	9	10379;4790;5970;6772;8061;2355;2353;3725;6773	FOS;FOSL1;FOSL2;IRF9;JUN;NFKB1;RELA;STAT1;STAT2
Dendritic cells	Severe	KEGG	C-type lectin receptor signaling pathway	http://www.kegg.jp/kegg-bin/show_pathway?hsa04625+10379+4790+5970+6772+3725+6773+3659	0.713637	2.08552	0.000559388	0.00458086	11	7	10379;4790;5970;6772;3725;6773;3659	IRF1;IRF9;JUN;NFKB1;RELA;STAT1;STAT2
Dendritic cells	Severe	KEGG	NOD-like receptor signaling pathway	http://www.kegg.jp/kegg-bin/show_pathway?hsa04621+10379+4790+5970+6772+3725+6773	0.803883	2.01981	0	0.00612157	7	6	10379;4790;5970;6772;3725;6773	IRF9;JUN;NFKB1;RELA;STAT1;STAT2
Dendritic cells	Severe	KEGG	Non-alcoholic fatty liver disease (NAFLD)	http://www.kegg.jp/kegg-bin/show_pathway?hsa04932+4790+5970+5465+468+3725	0.858347	2.04634	0.000379075	0.00662884	6	5	4790;5970;5465;468;3725	ATF4;JUN;NFKB1;PPARA;RELA
Dendritic cells	Severe	KEGG	AGE-RAGE signaling pathway in diabetic complications	http://www.kegg.jp/kegg-bin/show_pathway?hsa04933+4790+5970+6772+3725+6774+6777+4088+6776+2308	0.712031	2.02025	0.00018474	0.00688677	10	9	4790;5970;6772;3725;6774;6777;4088;6776;2308	FOXO1;JUN;NFKB1;RELA;SMAD3;STAT1;STAT3;STAT5A;STAT5B
Dendritic cells	Severe	KEGG	Herpes simplex infection	http://www.kegg.jp/kegg-bin/show_pathway?hsa05168+10379+4790+5970+6772+2353+3725+6773	0.722243	2.0274	0.000557828	0.00720734	10	7	10379;4790;5970;6772;2353;3725;6773	FOS;IRF9;JUN;NFKB1;RELA;STAT1;STAT2
Dendritic cells	Severe	KEGG	Leishmaniasis	http://www.kegg.jp/kegg-bin/show_pathway?hsa05140+4790+5970+6772+2353+3725	0.838706	1.99195	0.000564972	0.00766056	6	5	4790;5970;6772;2353;3725	FOS;JUN;NFKB1;RELA;STAT1
Dendritic cells	Severe	KEGG	TGF-beta signaling pathway	http://www.kegg.jp/kegg-bin/show_pathway?hsa04350+6667+1875+4090+7027+1874+4609	-0.74152	-2.08778	0.000657895	0.00855853	9	6	6667;1875;4090;7027;1874;4609	E2F4;E2F5;MYC;SMAD5;SP1;TFDP1
Dendritic cells	Severe	Reactome	Cyclin E associated events during G1/S transition	http://reactome.org/PathwayBrowser/#/R-HSA-69202	-0.884662	-2.15133	0	0.00315266	6	5	1875;4149;7027;1874;4609	E2F4;E2F5;MAX;MYC;TFDP1
Dendritic cells	Severe	Reactome	S Phase	http://reactome.org/PathwayBrowser/#/R-HSA-69242	-0.884662	-2.15133	0	0.00315266	6	5	1875;4149;7027;1874;4609	E2F4;E2F5;MAX;MYC;TFDP1
Dendritic cells	Severe	Reactome	Cyclin A:Cdk2-associated events at S phase entry	http://reactome.org/PathwayBrowser/#/R-HSA-69656	-0.884662	-2.15133	0	0.00315266	6	5	1875;4149;7027;1874;4609	E2F4;E2F5;MAX;MYC;TFDP1
Dendritic cells	Severe	Reactome	Transcription of E2F targets under negative control by DREAM complex	http://reactome.org/PathwayBrowser/#/R-HSA-1362277	-0.884662	-2.15133	0	0.00315266	6	5	1875;4149;7027;1874;4609	E2F4;E2F5;MAX;MYC;TFDP1
Dendritic cells	Severe	Reactome	G0 and Early G1	http://reactome.org/PathwayBrowser/#/R-HSA-1538133	-0.831397	-2.12219	0.00021796	0.00330771	7	5	1875;4149;7027;1874;4609	E2F4;E2F5;MAX;MYC;TFDP1
Dendritic cells	Severe	Reactome	G1/S Transition	http://reactome.org/PathwayBrowser/#/R-HSA-69206	-0.794127	-2.04632	0.00108225	0.00670401	7	5	1875;4149;7027;1874;4609	E2F4;E2F5;MAX;MYC;TFDP1
Dendritic cells	Severe	Reactome	Signaling by TGF-beta family members	http://reactome.org/PathwayBrowser/#/R-HSA-9006936	-0.702533	-2.04641	0.00131723	0.00782135	10	6	6667;1875;4090;7027;1874;4609	E2F4;E2F5;MYC;SMAD5;SP1;TFDP1
Dendritic cells	Severe	Reactome	Senescence-Associated Secretory Phenotype (SASP)	http://reactome.org/PathwayBrowser/#/R-HSA-2559582	0.896907	2.13216	0	0.0114625	6	6	1051;4790;5970;2353;3725;6774	CEBPB;FOS;JUN;NFKB1;RELA;STAT3
Dendritic cells	Severe	Reactome	Mitotic G1-G1/S phases	http://reactome.org/PathwayBrowser/#/R-HSA-453279	-0.680802	-1.91414	0.0047712	0.0271335	9	5	1875;4149;7027;1874;4609	E2F4;E2F5;MAX;MYC;TFDP1
Dendritic cells	Severe	Reactome	TP53 Regulates Transcription of Cell Cycle Genes	http://reactome.org/PathwayBrowser/#/R-HSA-6791312	-0.764102	-1.85639	0.00664096	0.0404964	6	3	144455;7027;1874	E2F4;E2F7;TFDP1
Dendritic cells	Severe	Reactome	Cell Cycle	http://reactome.org/PathwayBrowser/#/R-HSA-1640170	-0.597871	-1.79906	0.0115172	0.0421142	11	5	1875;4149;7027;1874;4609	E2F4;E2F5;MAX;MYC;TFDP1
Dendritic cells	Severe	Wikipathway	Nonalcoholic fatty liver disease	http://www.wikipathways.org/wpi/PathwayWidget.php?id=WP4396&label[]=ATF4&label[]=JUN&label[]=NFKB1&label[]=PPARA&label[]=RELA&colors=%2378A4C8,%2389AFCF,%234E87B7,%2374A1C6,%235E92BE	0.858347	2.03454	0.000382263	0.0295376	6	5	4790;5970;5465;468;3725	ATF4;JUN;NFKB1;PPARA;RELA
Dendritic cells	Severe	Wikipathway	IL-4 Signaling Pathway	http://www.wikipathways.org/wpi/PathwayWidget.php?id=WP395&label[]=CEBPB&label[]=FOS&label[]=NFKB1&label[]=RELA&label[]=STAT1&label[]=STAT3&label[]=STAT5A&label[]=STAT5B&colors=%234D86B6,%2399BAD5,%236899C2,%2376A2C7,%237EA8CB,%23A0BFD8,%23B3CBE0,%23ABC6DD	0.654339	1.91038	0.00317283	0.0400796	11	8	1051;4790;5970;6772;2353;6774;6777;6776	CEBPB;FOS;NFKB1;RELA;STAT1;STAT3;STAT5A;STAT5B
Dendritic cells	Severe	Wikipathway	RANKL/RANK (Receptor activator of NFKB (ligand)) Signaling Pathway	http://www.wikipathways.org/wpi/PathwayWidget.php?id=WP2018&label[]=FOS&label[]=JUN&label[]=NFKB1&label[]=RELA&label[]=STAT1&colors=%2386ADCD,%2389AFCF,%234E87B7,%235E92BE,%236899C2	0.75302	2.06599	0.000376506	0.0410244	9	5	4790;5970;6772;2353;3725	FOS;JUN;NFKB1;RELA;STAT1
Dendritic cells	Severe	Wikipathway	PDGF Pathway	http://www.wikipathways.org/wpi/PathwayWidget.php?id=WP2526&label[]=FOS&label[]=JUN&label[]=NFKB1&label[]=STAT1&label[]=STAT3&colors=%2386ADCD,%2389AFCF,%234E87B7,%236899C2,%2390B4D2	0.818662	1.94319	0.00210204	0.0426654	6	5	4790;6772;2353;3725;6774	FOS;JUN;NFKB1;STAT1;STAT3
Dendritic cells	Severe	Wikipathway	Chemokine signaling pathway	http://www.wikipathways.org/wpi/PathwayWidget.php?id=WP3929&label[]=NFKB1&label[]=RELA&label[]=STAT1&label[]=STAT2&label[]=STAT3&label[]=STAT5B&colors=%234E87B7,%235E92BE,%236899C2,%238DB2D0,%2390B4D2,%239BBCD6	0.760729	1.9131	0.00279486	0.0465739	7	6	4790;5970;6772;6773;6774;6777	NFKB1;RELA;STAT1;STAT2;STAT3;STAT5B
Neutrophils	Healthy controls	GO-BP	response to virus	http://amigo.geneontology.org/amigo/term/GO:0009615	-0.799605	-1.8791	0.000484966	0.0096997	9	7	3660;8061;6773;3659;10379;5970;6772	FOSL1;IRF1;IRF2;IRF9;RELA;STAT1;STAT2
Neutrophils	Healthy controls	GO-BP	regulation of DNA-binding transcription factor activity	http://amigo.geneontology.org/amigo/term/GO:0051090	-0.689738	-1.99805	0.00021568	0.00991849	23	11	8061;1386;2353;6722;3169;4088;2099;3725;5970;4790;6774	ATF2;ESR1;FOS;FOSL1;FOXA1;JUN;NFKB1;RELA;SMAD3;SRF;STAT3
Neutrophils	Healthy controls	GO-BP	immune response-regulating signaling pathway	http://amigo.geneontology.org/amigo/term/GO:0002764	-0.692659	-1.86965	0.000335758	0.0102297	16	11	3662;4772;5079;861;5971;2353;2099;3659;3725;5970;4790	ESR1;FOS;IRF1;IRF4;JUN;NFATC1;NFKB1;PAX5;RELA;RELB;RUNX1
Neutrophils	Healthy controls	GO-BP	neuron death	http://amigo.geneontology.org/amigo/term/GO:0070997	-0.717503	-1.88058	0.000229016	0.0107853	14	8	3091;1386;3297;2353;1051;5966;3725;6774	ATF2;CEBPB;FOS;HIF1A;HSF1;JUN;REL;STAT3
Neutrophils	Healthy controls	GO-BP	response to oxidative stress	http://amigo.geneontology.org/amigo/term/GO:0006979	-0.712075	-1.88698	0.000681508	0.0110659	15	13	7157;6667;2309;2113;2034;8061;3091;3297;2353;6778;3725;5970;6772	EPAS1;ETS1;FOS;FOSL1;FOXO3;HIF1A;HSF1;JUN;RELA;SP1;STAT1;STAT6;TP53
Neutrophils	Healthy controls	GO-BP	response to toxic substance	http://amigo.geneontology.org/amigo/term/GO:0009636	-0.691316	-1.92801	0.000329779	0.011591	19	13	2309;2113;5914;8061;3297;2353;6722;6778;3725;5970;4790;6772;6774	ETS1;FOS;FOSL1;FOXO3;HSF1;JUN;NFKB1;RARA;RELA;SRF;STAT1;STAT3;STAT6
Neutrophils	Healthy controls	GO-BP	positive regulation of cytokine production	http://amigo.geneontology.org/amigo/term/GO:0001819	-0.673824	-1.89344	0.00021913	0.0118789	20	13	5914;3662;861;3091;1386;1051;6778;4088;3659;5970;4790;6772;6774	ATF2;CEBPB;HIF1A;IRF1;IRF4;NFKB1;RARA;RELA;RUNX1;SMAD3;STAT1;STAT3;STAT6
Neutrophils	Healthy controls	GO-BP	defense response to other organism	http://amigo.geneontology.org/amigo/term/GO:0098542	-0.766921	-1.89912	0.000353607	0.0137692	11	9	3662;10538;3660;1051;6773;3659;10379;5970;6772	BATF;CEBPB;IRF1;IRF2;IRF4;IRF9;RELA;STAT1;STAT2
Neutrophils	Healthy controls	GO-BP	type I interferon production	http://amigo.geneontology.org/amigo/term/GO:0032606	-0.849859	-1.93259	0	0.0155779	8	7	5971;6778;5966;3659;5970;4790;6772	IRF1;NFKB1;REL;RELA;RELB;STAT1;STAT6
Neutrophils	Healthy controls	GO-BP	response to mechanical stimulus	http://amigo.geneontology.org/amigo/term/GO:0009612	-0.711915	-1.82198	0.00127094	0.0189459	13	9	2113;3726;8061;2353;3659;3725;5970;4790;6772	ETS1;FOS;FOSL1;IRF1;JUN;JUNB;NFKB1;RELA;STAT1
Neutrophils	Healthy controls	KEGG	Hepatitis C	http://www.kegg.jp/kegg-bin/show_pathway?hsa05160+6773+3659+10379+5970+4790+6772+6774	-0.845246	-2.1305	0	0	12	7	6773;3659;10379;5970;4790;6772;6774	IRF1;IRF9;NFKB1;RELA;STAT1;STAT2;STAT3
Neutrophils	Healthy controls	KEGG	NOD-like receptor signaling pathway	http://www.kegg.jp/kegg-bin/show_pathway?hsa04621+6773+3725+10379+5970+4790+6772	-0.94987	-2.08364	0	0.000300168	7	6	6773;3725;10379;5970;4790;6772	IRF9;JUN;NFKB1;RELA;STAT1;STAT2
Neutrophils	Healthy controls	KEGG	Th17 cell differentiation	http://www.kegg.jp/kegg-bin/show_pathway?hsa04659+5914+3662+4772+861+6776+4089+3091+2353+6778+4088+3725+5970+4790+6772+6774	-0.708113	-1.99948	0.00010929	0.000411659	20	15	5914;3662;4772;861;6776;4089;3091;2353;6778;4088;3725;5970;4790;6772;6774	FOS;HIF1A;IRF4;JUN;NFATC1;NFKB1;RARA;RELA;RUNX1;SMAD3;SMAD4;STAT1;STAT3;STAT5A;STAT6
Neutrophils	Healthy controls	KEGG	Epstein-Barr virus infection	http://www.kegg.jp/kegg-bin/show_pathway?hsa05169+6773+3725+10379+5970+4790+6772+6774	-0.778883	-2.00307	0.000115221	0.000440247	13	7	6773;3725;10379;5970;4790;6772;6774	IRF9;JUN;NFKB1;RELA;STAT1;STAT2;STAT3
Neutrophils	Healthy controls	KEGG	C-type lectin receptor signaling pathway	http://www.kegg.jp/kegg-bin/show_pathway?hsa04625+6773+3659+3725+10379+5970+4790+6772	-0.833014	-2.0096	0.000119503	0.000480269	10	7	6773;3659;3725;10379;5970;4790;6772	IRF1;IRF9;JUN;NFKB1;RELA;STAT1;STAT2
Neutrophils	Healthy controls	KEGG	Influenza A	http://www.kegg.jp/kegg-bin/show_pathway?hsa05164+1386+6773+3725+10379+5970+4790+6772	-0.894712	-2.03957	0	0.000480269	8	7	1386;6773;3725;10379;5970;4790;6772	ATF2;IRF9;JUN;NFKB1;RELA;STAT1;STAT2
Neutrophils	Healthy controls	KEGG	Osteoclast differentiation	http://www.kegg.jp/kegg-bin/show_pathway?hsa04380+4772+3726+5971+8061+2355+2353+6773+3725+10379+5970+4790+6772	-0.733912	-1.97637	0	0.000570319	16	12	4772;3726;5971;8061;2355;2353;6773;3725;10379;5970;4790;6772	FOS;FOSL1;FOSL2;IRF9;JUN;JUNB;NFATC1;NFKB1;RELA;RELB;STAT1;STAT2
Neutrophils	Healthy controls	KEGG	Herpes simplex infection	http://www.kegg.jp/kegg-bin/show_pathway?hsa05168+2353+6773+3725+10379+5970+4790+6772	-0.813228	-2.01146	0	0.000570319	11	7	2353;6773;3725;10379;5970;4790;6772	FOS;IRF9;JUN;NFKB1;RELA;STAT1;STAT2
Neutrophils	Healthy controls	KEGG	Kaposi sarcoma-associated herpesvirus infection	http://www.kegg.jp/kegg-bin/show_pathway?hsa05167+3091+2353+6773+3725+10379+5970+4790+6772+6774	-0.713463	-1.9478	0.000111235	0.000813789	17	9	3091;2353;6773;3725;10379;5970;4790;6772;6774	FOS;HIF1A;IRF9;JUN;NFKB1;RELA;STAT1;STAT2;STAT3
Neutrophils	Healthy controls	KEGG	Measles	http://www.kegg.jp/kegg-bin/show_pathway?hsa05162+6773+10379+5970+4790+6772+6774	-0.780544	-1.93086	0.000236742	0.000996558	11	6	6773;10379;5970;4790;6772;6774	IRF9;NFKB1;RELA;STAT1;STAT2;STAT3
Neutrophils	Healthy controls	Panther	Ras Pathway	http://www.pantherdb.org/pathway/pathwayDiagram.jsp?catAccession=P04393	-0.7501	-1.64696	0.00948647	0.0248035	7	5	1386;6722;3725;6772;6774	ATF2;JUN;SRF;STAT1;STAT3
Neutrophils	Healthy controls	Panther	PDGF signaling pathway	http://www.pantherdb.org/pathway/pathwayDiagram.jsp?catAccession=P00047	-0.603818	-1.65128	0.00892061	0.0294152	17	11	6775;2113;6776;2313;2353;6722;6778;6773;3725;6772;6774	ETS1;FLI1;FOS;JUN;SRF;STAT1;STAT2;STAT3;STAT4;STAT5A;STAT6
Neutrophils	Healthy controls	Panther	TGF-beta signaling pathway	http://www.pantherdb.org/pathway/pathwayDiagram.jsp?catAccession=P00052	-0.748631	-1.65355	0.00892743	0.0383062	7	6	3726;4089;8061;1386;4088;3725	ATF2;FOSL1;JUN;JUNB;SMAD3;SMAD4
Neutrophils	Healthy controls	Panther	Inflammation mediated by chemokine and cytokine signaling pathway	http://www.pantherdb.org/pathway/pathwayDiagram.jsp?catAccession=P00031	-0.758687	-1.67224	0.00632591	0.0449329	7	6	4772;3726;5971;3725;5970;6774	JUN;JUNB;NFATC1;RELA;RELB;STAT3
Neutrophils	Healthy controls	Panther	Angiogenesis	http://www.pantherdb.org/pathway/pathwayDiagram.jsp?catAccession=P00005	-0.784997	-1.72308	0.00189036	0.0451199	7	5	3091;2353;3725;6772;6774	FOS;HIF1A;JUN;STAT1;STAT3
Neutrophils	Healthy controls	Reactome	Immune System	http://reactome.org/PathwayBrowser/#/R-HSA-168256	-0.649237	-2.01328	0	0.00138795	37	23	6775;2309;3662;10538;4772;3726;6776;5971;3660;3091;1386;2353;6778;4088;6773;5966;3659;3725;10379;5970;4790;6772;6774	ATF2;BATF;FOS;FOXO3;HIF1A;IRF1;IRF2;IRF4;IRF9;JUN;JUNB;NFATC1;NFKB1;REL;RELA;RELB;SMAD3;STAT1;STAT2;STAT3;STAT4;STAT5A;STAT6
Neutrophils	Healthy controls	Reactome	Senescence-Associated Secretory Phenotype (SASP)	http://reactome.org/PathwayBrowser/#/R-HSA-2559582	-0.925466	-1.9531	0	0.00145913	6	6	2353;1051;3725;5970;4790;6774	CEBPB;FOS;JUN;NFKB1;RELA;STAT3
Neutrophils	Healthy controls	Reactome	Cytokine Signaling in Immune system	http://reactome.org/PathwayBrowser/#/R-HSA-1280215	-0.639493	-1.96141	0	0.0018684	34	25	6777;2002;7157;466;6775;2309;3662;10538;3726;6776;5971;3660;3091;1386;2353;6778;4088;6773;3659;3725;10379;5970;4790;6772;6774	ATF1;ATF2;BATF;ELK1;FOS;FOXO3;HIF1A;IRF1;IRF2;IRF4;IRF9;JUN;JUNB;NFKB1;RELA;RELB;SMAD3;STAT1;STAT2;STAT3;STAT4;STAT5A;STAT5B;STAT6;TP53
Neutrophils	Healthy controls	Reactome	Cellular responses to stress	http://reactome.org/PathwayBrowser/#/R-HSA-2262752	-0.673399	-1.83064	0.00156006	0.0126624	17	13	7157;2114;6667;2113;2034;3091;3297;2353;1051;3725;5970;4790;6774	CEBPB;EPAS1;ETS1;ETS2;FOS;HIF1A;HSF1;JUN;NFKB1;RELA;SP1;STAT3;TP53
Neutrophils	Healthy controls	Reactome	Cellular responses to external stimuli	http://reactome.org/PathwayBrowser/#/R-HSA-8953897	-0.673399	-1.83064	0.00156006	0.0126624	17	13	7157;2114;6667;2113;2034;3091;3297;2353;1051;3725;5970;4790;6774	CEBPB;EPAS1;ETS1;ETS2;FOS;HIF1A;HSF1;JUN;NFKB1;RELA;SP1;STAT3;TP53
Neutrophils	Healthy controls	Reactome	Signaling by Interleukins	http://reactome.org/PathwayBrowser/#/R-HSA-449147	-0.606958	-1.82005	0	0.0127763	29	21	6777;2002;7157;466;6775;2309;3662;10538;3726;6776;3091;1386;2353;6778;4088;6773;3725;5970;4790;6772;6774	ATF1;ATF2;BATF;ELK1;FOS;FOXO3;HIF1A;IRF4;JUN;JUNB;NFKB1;RELA;SMAD3;STAT1;STAT2;STAT3;STAT4;STAT5A;STAT5B;STAT6;TP53
Neutrophils	Healthy controls	Reactome	Signal Transduction	http://reactome.org/PathwayBrowser/#/R-HSA-162582	-0.549689	-1.75629	0.000408705	0.0276828	49	32	6908;9580;55553;10320;6777;2002;7157;466;6667;7391;2309;5914;4772;3726;2034;861;6776;4089;4303;3091;1386;2353;6722;6778;3169;4088;2099;3725;5970;4790;6772;6774	ATF1;ATF2;ELK1;EPAS1;ESR1;FOS;FOXA1;FOXO3;FOXO4;HIF1A;IKZF1;JUN;JUNB;NFATC1;NFKB1;RARA;RELA;RUNX1;SMAD3;SMAD4;SOX13;SOX6;SP1;SRF;STAT1;STAT3;STAT5A;STAT5B;STAT6;TBP;TP53;USF1
Neutrophils	Healthy controls	Reactome	Toll Like Receptor 4 (TLR4) Cascade	http://reactome.org/PathwayBrowser/#/R-HSA-166016	-0.655594	-1.6242	0.0122511	0.0377397	11	5	1386;2353;3725;5970;4790	ATF2;FOS;JUN;NFKB1;RELA
Neutrophils	Healthy controls	Reactome	MyD88-independent TLR4 cascade	http://reactome.org/PathwayBrowser/#/R-HSA-166166	-0.655594	-1.6242	0.0122511	0.0377397	11	5	1386;2353;3725;5970;4790	ATF2;FOS;JUN;NFKB1;RELA
Neutrophils	Healthy controls	Reactome	Toll Like Receptor 3 (TLR3) Cascade	http://reactome.org/PathwayBrowser/#/R-HSA-168164	-0.655594	-1.6242	0.0122511	0.0377397	11	5	1386;2353;3725;5970;4790	ATF2;FOS;JUN;NFKB1;RELA
Neutrophils	Healthy controls	Wikipathway	AGE/RAGE pathway	http://www.wikipathways.org/wpi/PathwayWidget.php?id=WP2324&label[]=ATF2&label[]=FOXO4&label[]=HIF1A&label[]=JUN&label[]=NFKB1&label[]=RELA&label[]=SMAD3&label[]=STAT1&label[]=STAT3&label[]=STAT5A&colors=%23FFC988,%23FFCB8C,%23FFCA8A,%23FFAB46,%23FFA232,%23FFA334,%23FFBD6E,%23FF8C02,%23FF8C00,%23FFD19A	-0.771784	-1.98041	0.000114443	0.0036518	13	10	6776;4303;3091;1386;4088;3725;5970;4790;6772;6774	ATF2;FOXO4;HIF1A;JUN;NFKB1;RELA;SMAD3;STAT1;STAT3;STAT5A
Neutrophils	Healthy controls	Wikipathway	TGF-beta Receptor Signaling	http://www.wikipathways.org/wpi/PathwayWidget.php?id=WP560&label[]=FOS&label[]=JUN&label[]=NFKB1&label[]=SMAD3&label[]=SMAD4&label[]=STAT1&label[]=STAT3&colors=%23FFC37A,%23FFAB46,%23FFA232,%23FFBD6E,%23FFCC8E,%23FF8C02,%23FF8C00	-0.802118	-1.94163	0.000356549	0.00447641	10	7	4089;2353;4088;3725;4790;6772;6774	FOS;JUN;NFKB1;SMAD3;SMAD4;STAT1;STAT3
Neutrophils	Healthy controls	Wikipathway	Toll-like Receptor Signaling Pathway	http://www.wikipathways.org/wpi/PathwayWidget.php?id=WP75&label[]=FOS&label[]=JUN&label[]=NFKB1&label[]=RELA&label[]=STAT1&colors=%23FFC37A,%23FFAA44,%23FFA232,%23FFA232,%23FF8C00	-0.895959	-1.88742	0.000259302	0.00523033	6	5	2353;3725;5970;4790;6772	FOS;JUN;NFKB1;RELA;STAT1
Neutrophils	Healthy controls	Wikipathway	Regulation of toll-like receptor signaling pathway	http://www.wikipathways.org/wpi/PathwayWidget.php?id=WP1449&label[]=FOS&label[]=JUN&label[]=NFKB1&label[]=RELA&label[]=STAT1&colors=%23FFC37A,%23FFAA44,%23FFA232,%23FFA232,%23FF8C00	-0.895959	-1.88742	0.000259302	0.00523033	6	5	2353;3725;5970;4790;6772	FOS;JUN;NFKB1;RELA;STAT1
Neutrophils	Healthy controls	Wikipathway	IL-4 Signaling Pathway	http://www.wikipathways.org/wpi/PathwayWidget.php?id=WP395&label[]=ATF2&label[]=CEBPB&label[]=FOS&label[]=NFKB1&label[]=RELA&label[]=STAT1&label[]=STAT3&label[]=STAT5A&label[]=STAT6&colors=%23FFC988,%23FFC278,%23FFC37A,%23FFA232,%23FFA334,%23FF8C02,%23FF8C00,%23FFD19A,%23FFC074	-0.742238	-1.86568	0.000233127	0.00551978	12	9	6776;1386;2353;1051;6778;5970;4790;6772;6774	ATF2;CEBPB;FOS;NFKB1;RELA;STAT1;STAT3;STAT5A;STAT6
Neutrophils	Healthy controls	Wikipathway	Hepatitis B infection	http://www.wikipathways.org/wpi/PathwayWidget.php?id=WP4666&label[]=ATF2&label[]=FOS&label[]=JUN&label[]=NFKB1&label[]=RELA&label[]=SMAD3&label[]=SMAD4&label[]=STAT1&label[]=STAT2&label[]=STAT3&label[]=STAT5A&label[]=STAT6&colors=%23FFC988,%23FFC37A,%23FFAB46,%23FFA232,%23FFA334,%23FFBD6E,%23FFCC8E,%23FF8C02,%23FFAF4E,%23FF8C00,%23FFD19A,%23FFC074	-0.65884	-1.86783	0.000108873	0.00622377	21	12	6776;4089;1386;2353;6778;4088;6773;3725;5970;4790;6772;6774	ATF2;FOS;JUN;NFKB1;RELA;SMAD3;SMAD4;STAT1;STAT2;STAT3;STAT5A;STAT6
Neutrophils	Healthy controls	Wikipathway	PDGF Pathway	http://www.wikipathways.org/wpi/PathwayWidget.php?id=WP2526&label[]=FOS&label[]=JUN&label[]=NFKB1&label[]=SRF&label[]=STAT1&label[]=STAT3&colors=%23FFC37A,%23FFAB46,%23FFA232,%23FFC37A,%23FF8C02,%23FF8C00	-0.863393	-1.89704	0	0.00726434	7	6	2353;6722;3725;4790;6772;6774	FOS;JUN;NFKB1;SRF;STAT1;STAT3
Neutrophils	Healthy controls	Wikipathway	Chemokine signaling pathway	http://www.wikipathways.org/wpi/PathwayWidget.php?id=WP3929&label[]=NFKB1&label[]=RELA&label[]=STAT1&label[]=STAT2&label[]=STAT3&colors=%23FFA232,%23FFA334,%23FF8C02,%23FFAF4E,%23FF8C00	-0.831462	-1.82525	0.000252334	0.00816355	7	5	6773;5970;4790;6772;6774	NFKB1;RELA;STAT1;STAT2;STAT3
Neutrophils	Healthy controls	Wikipathway	Selenium Metabolism and Selenoproteins	http://www.wikipathways.org/wpi/PathwayWidget.php?id=WP28&label[]=FOS&label[]=JUN&label[]=NFKB1&label[]=RELA&label[]=SP3&colors=%23FFB45A,%23FF9618,%23FF8C00,%23FF8C02,%23FF920E	-0.826156	-1.81877	0.000253229	0.00828884	7	5	2353;3725;6670;5970;4790	FOS;JUN;NFKB1;RELA;SP3
Neutrophils	Healthy controls	Wikipathway	Leptin signaling pathway	http://www.wikipathways.org/wpi/PathwayWidget.php?id=WP2034&label[]=ESR1&label[]=NFKB1&label[]=REL&label[]=RELA&label[]=STAT1&label[]=STAT3&colors=%23FFB964,%23FFA232,%23FFAE4C,%23FFA334,%23FF8C02,%23FF8C00	-0.72376	-1.82757	0.0012828	0.00866485	12	6	2099;5966;5970;4790;6772;6774	ESR1;NFKB1;REL;RELA;STAT1;STAT3
Neutrophils	Moderate	Reactome	Transcriptional regulation of pluripotent stem cells	http://reactome.org/PathwayBrowser/#/R-HSA-452723	-0.73704	-2.0652	0.00229124	0.0464385	7	5	2034;6774;2516;27086;6657	EPAS1;FOXP1;NR5A1;SOX2;STAT3
Neutrophils	Severe	GO-BP	response to toxic substance	http://amigo.geneontology.org/amigo/term/GO:0009636	0.727645	1.99102	0	0.00258404	19	10	6774;6772;5970;3725;4790;8061;6778;3297;2353;6722	FOS;FOSL1;HSF1;JUN;NFKB1;RELA;SRF;STAT1;STAT3;STAT6
Neutrophils	Severe	GO-BP	type I interferon production	http://amigo.geneontology.org/amigo/term/GO:0032606	0.901132	2.00759	0	0.00276862	8	7	6772;5970;4790;5966;3659;6778;5971	IRF1;NFKB1;REL;RELA;RELB;STAT1;STAT6
Neutrophils	Severe	GO-BP	regulation of DNA-binding transcription factor activity	http://amigo.geneontology.org/amigo/term/GO:0051090	0.713678	2.02209	0	0.00479894	23	10	6774;5970;3725;4790;3169;4088;2099;8061;2353;6722	ESR1;FOS;FOSL1;FOXA1;JUN;NFKB1;RELA;SMAD3;SRF;STAT3
Neutrophils	Severe	GO-BP	gland development	http://amigo.geneontology.org/amigo/term/GO:0048732	0.634112	1.88314	0.000224014	0.0167963	30	18	5970;3725;6670;3169;4088;2099;1051;6778;6722;3091;4089;6776;6657;2516;2113;5914;7849;6777	CEBPB;ESR1;ETS1;FOXA1;HIF1A;JUN;NR5A1;PAX8;RARA;RELA;SMAD3;SMAD4;SOX2;SP3;SRF;STAT5A;STAT5B;STAT6
Neutrophils	Severe	GO-BP	response to antibiotic	http://amigo.geneontology.org/amigo/term/GO:0046677	0.707169	1.86214	0.00072789	0.0188512	16	7	6774;6772;5970;3725;8061;6778;3297	FOSL1;HSF1;JUN;RELA;STAT1;STAT3;STAT6
Neutrophils	Severe	GO-BP	response to oxidative stress	http://amigo.geneontology.org/amigo/term/GO:0006979	0.704472	1.8309	0.00122205	0.0234849	15	9	6772;5970;3725;8061;6778;3297;2353;3091;2034	EPAS1;FOS;FOSL1;HIF1A;HSF1;JUN;RELA;STAT1;STAT6
Neutrophils	Severe	GO-BP	I-kappaB kinase/NF-kappaB signaling	http://amigo.geneontology.org/amigo/term/GO:0007249	0.885673	1.81647	0.000561719	0.0256251	6	5	6772;5970;5966;2099;5971	ESR1;REL;RELA;RELB;STAT1
Neutrophils	Severe	GO-BP	multi-multicellular organism process	http://amigo.geneontology.org/amigo/term/GO:0044706	0.697759	1.83167	0.000242601	0.0270299	16	11	6670;2099;8061;3297;2353;10661;63978;2113;5914;3726;6777	ESR1;ETS1;FOS;FOSL1;HSF1;JUNB;KLF1;PRDM14;RARA;SP3;STAT5B
Neutrophils	Severe	GO-BP	response to mechanical stimulus	http://amigo.geneontology.org/amigo/term/GO:0009612	0.715896	1.8036	0.00174607	0.0273034	13	10	6772;5970;3725;4790;3659;8061;2353;2626;2113;3726	ETS1;FOS;FOSL1;GATA4;IRF1;JUN;JUNB;NFKB1;RELA;STAT1
Neutrophils	Severe	GO-BP	epithelial cell proliferation	http://amigo.geneontology.org/amigo/term/GO:0050673	0.626472	1.77977	0.00160735	0.0323285	23	11	6774;6772;3725;4088;2099;1051;6778;3091;6776;6657;1386	ATF2;CEBPB;ESR1;HIF1A;JUN;SMAD3;SOX2;STAT1;STAT3;STAT5A;STAT6
Neutrophils	Severe	KEGG	Th17 cell differentiation	http://www.kegg.jp/kegg-bin/show_pathway?hsa04659+6774+6772+5970+3725+4790+4088+6778+2353+3091+4089+6776+4772+5914+6777+861	0.681109	1.87985	0.000350385	0.0021591	20	15	6774;6772;5970;3725;4790;4088;6778;2353;3091;4089;6776;4772;5914;6777;861	FOS;HIF1A;JUN;NFATC1;NFKB1;RARA;RELA;RUNX1;SMAD3;SMAD4;STAT1;STAT3;STAT5A;STAT5B;STAT6
Neutrophils	Severe	KEGG	Osteoclast differentiation	http://www.kegg.jp/kegg-bin/show_pathway?hsa04380+6772+5970+3725+4790+10379+2355+8061+2353+5971+6773	0.718333	1.89361	0.000483969	0.00221176	16	10	6772;5970;3725;4790;10379;2355;8061;2353;5971;6773	FOS;FOSL1;FOSL2;IRF9;JUN;NFKB1;RELA;RELB;STAT1;STAT2
Neutrophils	Severe	KEGG	Inflammatory bowel disease (IBD)	http://www.kegg.jp/kegg-bin/show_pathway?hsa05321+6774+6772+5970+3725+4790+4088+6778+6775	0.790349	1.90337	0	0.00230392	11	8	6774;6772;5970;3725;4790;4088;6778;6775	JUN;NFKB1;RELA;SMAD3;STAT1;STAT3;STAT4;STAT6
Neutrophils	Severe	KEGG	NOD-like receptor signaling pathway	http://www.kegg.jp/kegg-bin/show_pathway?hsa04621+6772+5970+3725+4790+10379+6773	0.875352	1.86899	0.00027571	0.00230392	7	6	6772;5970;3725;4790;10379;6773	IRF9;JUN;NFKB1;RELA;STAT1;STAT2
Neutrophils	Severe	KEGG	IL-17 signaling pathway	http://www.kegg.jp/kegg-bin/show_pathway?hsa04657+5970+3725+4790+1051+8061+2353	0.919255	1.88326	0.000140588	0.00241656	6	6	5970;3725;4790;1051;8061;2353	CEBPB;FOS;FOSL1;JUN;NFKB1;RELA
Neutrophils	Severe	KEGG	C-type lectin receptor signaling pathway	http://www.kegg.jp/kegg-bin/show_pathway?hsa04625+6772+5970+3725+4790+3659+10379+5971+6773	0.808893	1.91309	0	0.00253943	10	8	6772;5970;3725;4790;3659;10379;5971;6773	IRF1;IRF9;JUN;NFKB1;RELA;RELB;STAT1;STAT2
Neutrophils	Severe	KEGG	Toll-like receptor signaling pathway	http://www.kegg.jp/kegg-bin/show_pathway?hsa04620+6772+5970+3725+4790+2353	0.899153	1.83768	0.000140193	0.0029183	6	5	6772;5970;3725;4790;2353	FOS;JUN;NFKB1;RELA;STAT1
Neutrophils	Severe	KEGG	Pertussis	http://www.kegg.jp/kegg-bin/show_pathway?hsa05133+5970+3725+4790+3659+2353	0.898257	1.83868	0.000140272	0.00310541	6	5	5970;3725;4790;3659;2353	FOS;IRF1;JUN;NFKB1;RELA
Neutrophils	Severe	KEGG	Hepatitis C	http://www.kegg.jp/kegg-bin/show_pathway?hsa05160+6774+6772+5970+4790+3659+10379+6773	0.74919	1.84641	0.000629406	0.00314016	12	7	6774;6772;5970;4790;3659;10379;6773	IRF1;IRF9;NFKB1;RELA;STAT1;STAT2;STAT3
Neutrophils	Severe	KEGG	AGE-RAGE signaling pathway in diabetic complications	http://www.kegg.jp/kegg-bin/show_pathway?hsa04933+6774+6772+5970+3725+4790+4088+4089+6776	0.763727	1.83915	0.000894112	0.00339137	11	8	6774;6772;5970;3725;4790;4088;4089;6776	JUN;NFKB1;RELA;SMAD3;SMAD4;STAT1;STAT3;STAT5A
Neutrophils	Severe	Panther	PDGF signaling pathway	http://www.pantherdb.org/pathway/pathwayDiagram.jsp?catAccession=P00047	0.663097	1.7721	0.0011999	0.0181237	17	10	6774;6772;3725;6778;2353;6722;6775;6773;2313;6776	FLI1;FOS;JUN;SRF;STAT1;STAT2;STAT3;STAT4;STAT5A;STAT6
Neutrophils	Severe	Panther	EGF receptor signaling pathway	http://www.pantherdb.org/pathway/pathwayDiagram.jsp?catAccession=P00018	0.779857	1.67212	0.00519339	0.0272975	7	6	6774;6772;6778;6775;6773;6776	STAT1;STAT2;STAT3;STAT4;STAT5A;STAT6
Neutrophils	Severe	Panther	Interleukin signaling pathway	http://www.pantherdb.org/pathway/pathwayDiagram.jsp?catAccession=P00036	0.651577	1.64446	0.0118606	0.029535	13	8	6774;6772;6778;2353;6722;6775;6773;6776	FOS;SRF;STAT1;STAT2;STAT3;STAT4;STAT5A;STAT6
Neutrophils	Severe	Panther	Angiogenesis	http://www.pantherdb.org/pathway/pathwayDiagram.jsp?catAccession=P00005	0.78819	1.68251	0.00479452	0.0355762	7	5	6774;6772;3725;2353;3091	FOS;HIF1A;JUN;STAT1;STAT3
Neutrophils	Severe	Reactome	Immune System	http://reactome.org/PathwayBrowser/#/R-HSA-168256	0.609174	1.87163	0.000436491	0.0121221	37	26	6774;6772;5970;3725;4790;5966;3659;4088;10379;6778;2353;5971;6775;6773;3091;6776;6657;1386;466;4772;3726;6777;2309;3660;2002;4773	ATF1;ATF2;ELK1;FOS;FOXO3;HIF1A;IRF1;IRF2;IRF9;JUN;JUNB;NFATC1;NFATC2;NFKB1;REL;RELA;RELB;SMAD3;SOX2;STAT1;STAT2;STAT3;STAT4;STAT5A;STAT5B;STAT6
Neutrophils	Severe	Reactome	Signal Transduction	http://reactome.org/PathwayBrowser/#/R-HSA-162582	0.574806	1.83094	0.000212089	0.0123976	49	30	6774;6772;5970;3725;4790;3169;4088;2099;6778;2353;6722;3091;2034;4089;6776;6657;4303;1386;466;4772;7391;5914;3726;6777;861;2309;6667;2002;9580;55553	ATF1;ATF2;ELK1;EPAS1;ESR1;FOS;FOXA1;FOXO3;FOXO4;HIF1A;JUN;JUNB;NFATC1;NFKB1;RARA;RELA;RUNX1;SMAD3;SMAD4;SOX13;SOX2;SOX6;SP1;SRF;STAT1;STAT3;STAT5A;STAT5B;STAT6;USF1
Neutrophils	Severe	Reactome	Cellular responses to stress	http://reactome.org/PathwayBrowser/#/R-HSA-2262752	0.676354	1.79655	0.00131658	0.0143445	17	9	6774;5970;3725;4790;1051;3297;2353;3091;2034	CEBPB;EPAS1;FOS;HIF1A;HSF1;JUN;NFKB1;RELA;STAT3
Neutrophils	Severe	Reactome	Cellular responses to external stimuli	http://reactome.org/PathwayBrowser/#/R-HSA-8953897	0.676354	1.79655	0.00131658	0.0143445	17	9	6774;5970;3725;4790;1051;3297;2353;3091;2034	CEBPB;EPAS1;FOS;HIF1A;HSF1;JUN;NFKB1;RELA;STAT3
Neutrophils	Severe	Reactome	Cytokine Signaling in Immune system	http://reactome.org/PathwayBrowser/#/R-HSA-1280215	0.605512	1.83678	0.000658617	0.0150608	34	18	6774;6772;5970;3725;4790;3659;4088;10379;6778;2353;5971;6775;6773;3091;6776;6657;1386;466	ATF1;ATF2;FOS;HIF1A;IRF1;IRF9;JUN;NFKB1;RELA;RELB;SMAD3;SOX2;STAT1;STAT2;STAT3;STAT4;STAT5A;STAT6
Neutrophils	Severe	Reactome	Disease	http://reactome.org/PathwayBrowser/#/R-HSA-1643685	0.640632	1.77404	0.00140548	0.0162783	20	11	6774;6772;5970;3725;4790;4088;2099;6775;4089;6776;4303	ESR1;FOXO4;JUN;NFKB1;RELA;SMAD3;SMAD4;STAT1;STAT3;STAT4;STAT5A
Neutrophils	Severe	Reactome	Senescence-Associated Secretory Phenotype (SASP)	http://reactome.org/PathwayBrowser/#/R-HSA-2559582	0.919255	1.88437	0	0.0179628	6	6	6774;5970;3725;4790;1051;2353	CEBPB;FOS;JUN;NFKB1;RELA;STAT3
Neutrophils	Severe	Reactome	Cellular Senescence	http://reactome.org/PathwayBrowser/#/R-HSA-2559583	0.692568	1.70642	0.00414365	0.0392316	12	6	6774;5970;3725;4790;1051;2353	CEBPB;FOS;JUN;NFKB1;RELA;STAT3
Neutrophils	Severe	Reactome	Signaling by Interleukins	http://reactome.org/PathwayBrowser/#/R-HSA-449147	0.572558	1.69286	0.00426104	0.0421458	29	15	6774;6772;5970;3725;4790;4088;6778;2353;6775;6773;3091;6776;6657;1386;466	ATF1;ATF2;FOS;HIF1A;JUN;NFKB1;RELA;SMAD3;SOX2;STAT1;STAT2;STAT3;STAT4;STAT5A;STAT6
Neutrophils	Severe	Wikipathway	AGE/RAGE pathway	http://www.wikipathways.org/wpi/PathwayWidget.php?id=WP2324&label[]=ATF2&label[]=FOXO4&label[]=HIF1A&label[]=JUN&label[]=NFKB1&label[]=RELA&label[]=SMAD3&label[]=STAT1&label[]=STAT3&label[]=STAT5A&colors=%23C7D9E8,%23C4D7E7,%23B7CEE2,%237AA5C9,%237DA7CA,%237AA5C9,%2397B9D5,%23719FC5,%23578DBB,%23BED3E5	0.752521	1.89776	0.000247494	0.00773215	13	10	6774;6772;5970;3725;4790;4088;3091;6776;4303;1386	ATF2;FOXO4;HIF1A;JUN;NFKB1;RELA;SMAD3;STAT1;STAT3;STAT5A
Neutrophils	Severe	Wikipathway	PDGF Pathway	http://www.wikipathways.org/wpi/PathwayWidget.php?id=WP2526&label[]=FOS&label[]=JUN&label[]=NFKB1&label[]=SRF&label[]=STAT1&label[]=STAT3&colors=%23A6C2DA,%237AA5C9,%237DA7CA,%23A7C3DB,%23719FC5,%23578DBB	0.861994	1.84193	0	0.00791772	7	6	6774;6772;3725;4790;2353;6722	FOS;JUN;NFKB1;SRF;STAT1;STAT3
Neutrophils	Severe	Wikipathway	Ebola Virus Pathway on Host	http://www.wikipathways.org/wpi/PathwayWidget.php?id=WP4217&label[]=NFKB1&label[]=REL&label[]=RELA&label[]=RELB&label[]=STAT1&colors=%236899C2,%23719FC5,%236697C0,%239DBDD7,%235A8FBC	0.886419	1.8273	0.000419757	0.00862466	6	5	6772;5970;4790;5966;5971	NFKB1;REL;RELA;RELB;STAT1
Neutrophils	Severe	Wikipathway	Hepatitis B infection	http://www.wikipathways.org/wpi/PathwayWidget.php?id=WP4666&label[]=ATF2&label[]=FOS&label[]=JUN&label[]=NFATC1&label[]=NFKB1&label[]=RELA&label[]=SMAD3&label[]=SMAD4&label[]=STAT1&label[]=STAT2&label[]=STAT3&label[]=STAT4&label[]=STAT5A&label[]=STAT6&colors=%23C7D9E8,%23A6C2DA,%237AA5C9,%23CDDDEA,%237DA7CA,%237AA5C9,%2397B9D5,%23BED3E5,%23719FC5,%23ADC7DD,%23578DBB,%23ADC7DD,%23BED3E5,%23A4C1DA	0.660532	1.84295	0.000813953	0.00927858	21	14	6774;6772;5970;3725;4790;4088;6778;2353;6775;6773;4089;6776;1386;4772	ATF2;FOS;JUN;NFATC1;NFKB1;RELA;SMAD3;SMAD4;STAT1;STAT2;STAT3;STAT4;STAT5A;STAT6
Neutrophils	Severe	Wikipathway	Pancreatic adenocarcinoma pathway	http://www.wikipathways.org/wpi/PathwayWidget.php?id=WP4263&label[]=NFKB1&label[]=RELA&label[]=SMAD3&label[]=STAT1&label[]=STAT3&colors=%237DA7CA,%237AA5C9,%2397B9D5,%23719FC5,%23578DBB	0.787061	1.81153	0.000914674	0.00972704	9	5	6774;6772;5970;4790;4088	NFKB1;RELA;SMAD3;STAT1;STAT3
Neutrophils	Severe	Wikipathway	Thymic Stromal LymphoPoietin (TSLP) Signaling Pathway	http://www.wikipathways.org/wpi/PathwayWidget.php?id=WP2203&label[]=NFKB1&label[]=RELA&label[]=RELB&label[]=STAT1&label[]=STAT3&label[]=STAT4&label[]=STAT5A&label[]=STAT6&colors=%237DA7CA,%237AA5C9,%23AAC5DC,%23719FC5,%23578DBB,%23ADC7DD,%23BED3E5,%23A4C1DA	0.751593	1.77493	0.00193523	0.0108678	10	8	6774;6772;5970;4790;6778;5971;6775;6776	NFKB1;RELA;RELB;STAT1;STAT3;STAT4;STAT5A;STAT6
Neutrophils	Severe	Wikipathway	Toll-like Receptor Signaling Pathway	http://www.wikipathways.org/wpi/PathwayWidget.php?id=WP75&label[]=FOS&label[]=JUN&label[]=NFKB1&label[]=RELA&label[]=STAT1&colors=%2399BAD5,%236697C0,%236899C2,%236697C0,%235A8FBC	0.899153	1.84515	0.000705617	0.0111652	6	5	6772;5970;3725;4790;2353	FOS;JUN;NFKB1;RELA;STAT1
Neutrophils	Severe	Wikipathway	Regulation of toll-like receptor signaling pathway	http://www.wikipathways.org/wpi/PathwayWidget.php?id=WP1449&label[]=FOS&label[]=JUN&label[]=NFKB1&label[]=RELA&label[]=STAT1&colors=%2399BAD5,%236697C0,%236899C2,%236697C0,%235A8FBC	0.899153	1.84515	0.000705617	0.0111652	6	5	6772;5970;3725;4790;2353	FOS;JUN;NFKB1;RELA;STAT1
Neutrophils	Severe	Wikipathway	Prolactin Signaling Pathway	http://www.wikipathways.org/wpi/PathwayWidget.php?id=WP2037&label[]=FOS&label[]=IRF1&label[]=JUN&label[]=NFKB1&label[]=RELA&label[]=STAT1&label[]=STAT3&colors=%23A6C2DA,%2397B9D5,%237AA5C9,%237DA7CA,%237AA5C9,%23719FC5,%23578DBB	0.730798	1.76803	0.00291841	0.0114436	11	7	6774;6772;5970;3725;4790;3659;2353	FOS;IRF1;JUN;NFKB1;RELA;STAT1;STAT3
Neutrophils	Severe	Wikipathway	miRNAs involvement in the immune response in sepsis	http://www.wikipathways.org/wpi/PathwayWidget.php?id=WP4329&label[]=IRF1&label[]=NFKB1&label[]=REL&label[]=RELA&label[]=RELB&colors=%2380A9CB,%236093BE,%236899C2,%235B90BC,%2397B9D5	0.901235	1.76288	0.00115241	0.0115137	5	5	5970;4790;5966;3659;5971	IRF1;NFKB1;REL;RELA;RELB
